# Supplementary material for: Toxicological and Biomarker Assessment of Freshwater Zebra Mussels (Dreissena polymorpha) Exposed to Nano-Polystyrene
Source: Toxics. 2024 Oct 24;12(11):774. doi: 10.3390/toxics12110774 (PMC11598157; doi:10.3390/toxics12110774)
Supplement: Supplementary file 1 [file toxics-12-00774-s001.zip]

Archive with 1 entries (1 files):
- toxics-3243869-supplementary.pdf
